# Supplementary material for: The Open Pediatric Cancer Project
Source: bioRxiv. 2025 Jun 28:2024.07.09.599086. Originally published 2024 Jul 11. Preprint. [Version 3] doi: 10.1101/2024.07.09.599086 (PMC11257555; doi:10.1101/2024.07.09.599086)
Supplement: Supplement 1 — Supplemental Table 1 README, metadata, and clinical data for each patient and biospecimen in OpenPedCan. [file media-1.xlsx]

## Sheet: README
Histology column

## Sheet: histologies_file
Kids_First_Participant_ID
