# Supplementary material for: The Open Pediatric Cancer Project
Source: bioRxiv. 2025 Jun 28:2024.07.09.599086. Originally published 2024 Jul 11. Preprint. [Version 3] doi: 10.1101/2024.07.09.599086 (PMC11257555; doi:10.1101/2024.07.09.599086)
Supplement: Supplement 3 — Supplemental Table 3 Number of tumors and corresponding patients from which WHO 2021 molecular subtypes were generated through OpenPedCan analysis modules are listed in Sheet 1. Molecular subgroups (alpha, beta, gamma, or delta) for medulloblastoma SHH tumors are listed in Sheet 2. [file media-3.xlsx]

## Sheet: histologies_summary
Broad Histologies

## Sheet: MB_SHH_subtype
Kids_First_Participant_ID
