# Supplementary material for: The Open Pediatric Cancer Project
Source: bioRxiv. 2025 Jun 28:2024.07.09.599086. Originally published 2024 Jul 11. Preprint. [Version 3] doi: 10.1101/2024.07.09.599086 (PMC11257555; doi:10.1101/2024.07.09.599086)
Supplement: Supplement 4 — Supplemental Table 4 Read count and coverage for DNA- and RNA-sequencing biospecimens. [file media-4.xlsx]

## Sheet: Sheet 1
Kids_First_Biospecimen_ID
