# Supplementary material for: The Open Pediatric Cancer Project
Source: bioRxiv. 2025 Jun 28:2024.07.09.599086. Originally published 2024 Jul 11. Preprint. [Version 3] doi: 10.1101/2024.07.09.599086 (PMC11257555; doi:10.1101/2024.07.09.599086)
Supplement: Supplement 5 — Supplemental Table 5 Listed are the software versions for all packages and workflows used in this manuscript. [file media-5.xlsx]

## Sheet: r_packages
R Package

## Sheet: python_libraries
Software

## Sheet: cli_tools
Software
